# Supplementary material for: P2X7 Activation Enhances Lipid Accumulation During Adipocytes Differentiation Through Suppressing the Expression of Sirtuin-3, Sirtuin-5, and Browning Genes
Source: Front Pharmacol. 2022 Apr 6;13:852858. doi: 10.3389/fphar.2022.852858 (PMC9019299; doi:10.3389/fphar.2022.852858)
Supplement: Supplementary file 3 [file DataSheet1.XLSX]

## Sheet: 6B
Group	SIRT3	SIRT5
D0	1	1
D0	1	1
D0	1	1
D4	9.2	8.2
D4	8.8	6.9
D4	10.4	7.2
D4_Bz	7.8	6.3
D4_Bz	6.5	5.5
D4_Bz	5.2	6

## Sheet: SAS Syntax
Data XX; Set filename;
if Group="group name 1" or Group="group name 2";
RUN;
Proc Ttest data=xx;
var P2X7; var lipid (varible names);
Class group;
Run;

## Sheet: 6C
Group	SIRT3	SIRT5
D3	1	1
D3	1	1
D3	1	1
D3_Bz	1.3	6.3
D3_Bz	3.5	3
D3_Bz	1.4	2.1
D3_Ins	7.5	10.5
D3_Ins	8.3	7.8
D3_Ins	9.6	6.2
D3_BzIns	4.3	4.6
D3_BzIns	3.5	3.5
D3_BzIns	3.2	3.2

## Sheet: 5D
Group	PRDM	PGC	UCP1
D3	1	1	1
D3	1	1	1
D3	1	1	1
D3_Ins	18.2	16	8.3
D3_Ins	14.8	32	5.8
D3_Ins	8.4	21	3.8
D3_Ins	13.5	26.5	5.7
D3_BzIns	4	12.5	1.6
D3_BzIns	3.8	13	1.8
D3_BzIns	3.2	12.4	1.5

## Sheet: 5C
Group	PRDM	PGC	UCP1
D3	5.6	5	4.8
D3	5	4.2	4.6
D3	7.9	3.5	3.2
D4	19.5	8.6	5.2
D4	12.6	5.4	5
D4	24.6	5.1	2.8
D4	19.2	6.5	4.2
D3_Bz10	7.8	4.9	2.8
D3_Bz10	5.2	1.9	4
D3_Bz10	9	2.2	2.2
D4_Bz10	20.8	6	3.4
D4_Bz10	16.8	6.6	4.6
D4_Bz10	25	3.8	2.2
D3_Bz25	6.5	1.9	2.2
D3_Bz25	7.9	3.8	3
D3_Bz25	8.2	2.2	2.9
D4_Bz25	11.9	6.2	3.5
D4_Bz25	8.8	5.2	3.4
D4_Bz25	8	4	2.4
D3_Bz50	6.5	1.8	4.1
D3_Bz50	6.9	3.2	1.8
D3_Bz50	7	4.1	2.3
D4_Bz50	6.5	5.1	2
D4_Bz50	3.4	3.6	1.4
D4_Bz50	7.3	2	3.6
D4_Bz50	5.9	3.7	2.5

## Sheet: 5B_UCP1
Group	UCP1
D0	1
D0	1
D0	1
D2	1.8
D2	1.6
D2	2.4
D4	7.8
D4	6
D4	13.5
D4	9
D2_Bz	2.6
D2_Bz	2
D2_Bz	1.6
D4_Bz	2
D4_Bz	2.5
D4_Bz	2.2

## Sheet: 5B_PGC
Group	PGC
D0	1
D0	1
D0	1
D2	6.2
D2	4.2
D2	4.8
D4	13.9
D4	12.4
D4	11
D2_Bz	2.2
D2_Bz	2.2
D2_Bz	2.6
D4_Bz	7.7
D4_Bz	7.4
D4_Bz	4

## Sheet: 5B_PRDM
Group	PRDM
D0	1
D0	1
D0	1
D2	2.5
D2	1.4
D2	1.2
D4	15.8
D4	9.6
D4	7.8
D4	10.9
D2_Bz	0.4
D2_Bz	0.4
D2_Bz	0.8
D4_Bz	6.7
D4_Bz	0.5
D4_Bz	0.3
D4_Bz	2.6

## Sheet: 3D_TG
Group	TG
D0	15.3
D0	14.7
D0	13.6
D4	31.1
D4	25
D4	28.3
D4_Bz	39.2
D4_Bz	33.3
D4_Bz	41.1

## Sheet: 3A
Group	Lipid
D0	22.1
D0	11.4
D0	25
D4	100
D4	115.9
D4	92.7
D4	102
D4_Bz	115.2
D4_Bz	112.9
D4_Bz	125.4
D4_Bz	118

[truncated: 11 more sheets: 4, 3C, 2C_Glycer, 2C_TG, 1D, 1B, 1C, 2B_PPAR, 1G, 2B_Cbeta, 2B_Calpha]
